# Supplementary material for: LC–MS Metabolomic Profiling of Five Types of Unrefined, Cold-Pressed Seed Oils to Identify Markers to Determine Oil Authenticity and to Test for Oil Adulteration
Source: Molecules. 2023 Jun 14;28(12):4754. doi: 10.3390/molecules28124754 (PMC10305576; doi:10.3390/molecules28124754)
Supplement: Supplementary file 1 [file molecules-28-04754-s001.zip]

Archive with 1 entries (1 files):
- molecules-2420319-supplementary.pdf
